# Supplementary material for: Preparation, Characterization, and Mechanism of Hypoglycemic Action of a Goat Casein Peptide Delivery System Involving DPP-IV Inhibition and GLP-1 Release
Source: Foods. 2025 Nov 5;14(21):3795. doi: 10.3390/foods14213795 (PMC12610973; doi:10.3390/foods14213795)
Supplement: Supplementary file 1 [file foods-14-03795-s001.zip]

Archive with 1 entries (1 files):
- foods-3898316-supplementary.pdf
